# Supplementary material for: Enhanced Efficiency and Stability of Perovskite Solar Cells Through Neodymium-Doped Upconversion Nanoparticles with TiO2 Coating
Source: Molecules. 2025 May 14;30(10):2166. doi: 10.3390/molecules30102166 (PMC12114041; doi:10.3390/molecules30102166)
Supplement: Supplementary file 1 [file molecules-30-02166-s001.zip]

Archive with 1 entries (1 files):
- molecules-3581334-supplementary.pdf
